# Supplementary material for: What does heritability of Alzheimer’s disease represent?
Source: PLoS One. 2023 Apr 28;18(4):e0281440. doi: 10.1371/journal.pone.0281440 (PMC10146480; doi:10.1371/journal.pone.0281440)
Supplement: S1 Data — (CSV) [file pone.0281440.s002.csv]

CHR	BP_START	BP_END
chr1	237688	237818
chr1	521541	521627
chr1	713781	714530
chr1	715073	715146
chr1	740270	740426
chr1	743153	743361
chr1	751636	751802
chr1	752508	752812
chr1	753439	753510
chr1	762221	762244
chr1	762290	763181
chr1	792042	792241
chr1	793493	793582
chr1	805084	805618
chr1	832684	832931
chr1	839768	840370
chr1	840486	840961
chr1	842061	842536
chr1	845492	845682
chr1	848357	848471
chr1	856424	856804
chr1	858766	858975
chr1	859015	860039
chr1	860142	860582
chr1	860773	861228
chr1	873550	873832
chr1	875509	876444
chr1	876914	877390
chr1	877680	878270
chr1	878429	878840
chr1	890751	891291
chr1	894368	894969
chr1	894976	895120
chr1	895822	896500
chr1	896594	896824
chr1	901529	902643
chr1	911455	911899
chr1	919447	919818
chr1	934272	934835
chr1	935215	935810
chr1	935842	936348
chr1	937053	937557
chr1	940695	940772
chr1	940773	940878
chr1	944644	944960
chr1	948478	949284
chr1	950828	951125
chr1	953904	954040
chr1	954564	956153
chr1	968292	968981
chr1	969189	969568
chr1	969876	970128
chr1	971159	971511
chr1	974055	974526
chr1	974999	975311
chr1	975547	975720
chr1	976028	976470
chr1	994524	995347
chr1	999124	999506
chr1	999580	999920
chr1	1002592	1002729
chr1	1003912	1004112
chr1	1004560	1005030
chr1	1014826	1015496
chr1	1015593	1015884
chr1	1039643	1039875
chr1	1050857	1050999
chr1	1051189	1052198
chr1	1052747	1053272
chr1	1057449	1057846
chr1	1058656	1059003
chr1	1059563	1059937
chr1	1067520	1067910
chr1	1068831	1069025
chr1	1069876	1069960
chr1	1092603	1093199
chr1	1093208	1094137
chr1	1101775	1101840
chr1	1124555	1124785
chr1	1136427	1136571
chr1	1136755	1137203
chr1	1141780	1141975
chr1	1143468	1143824
chr1	1143844	1144120
chr1	1144255	1144651
chr1	1144708	1144887
chr1	1148158	1148937
chr1	1149000	1149425
chr1	1166770	1168205
chr1	1177330	1177614
chr1	1180604	1180856
chr1	1181933	1182265
chr1	1185799	1185839
chr1	1190999	1191076
chr1	1195233	1196156
chr1	1208732	1209003
chr1	1209019	1209895
chr1	1225596	1225898
chr1	1227272	1227498
chr1	1228817	1229514
chr1	1240973	1241255
chr1	1242666	1244784
chr1	1259737	1260597
chr1	1271651	1271864
chr1	1283884	1284015
chr1	1284352	1285407
chr1	1289870	1289949
chr1	1290352	1290710
chr1	1290795	1291172
chr1	1293946	1294324
chr1	1307431	1307803
chr1	1310090	1311111
chr1	1311330	1311507
chr1	1333427	1333816
chr1	1334432	1335541
chr1	1342417	1343072
chr1	1343209	1343324
chr1	1343371	1343519
chr1	1355208	1355802
chr1	1356036	1356179
chr1	1362674	1362991
chr1	1363045	1363094
chr1	1366036	1366190
chr1	1369242	1370110
chr1	1370711	1371299
chr1	1372468	1372531
chr1	1373436	1373770
chr1	1374348	1374576
chr1	1374682	1375098
chr1	1376253	1376648
chr1	1397692	1398127
chr1	1399983	1400074
chr1	1406790	1407332
chr1	1407336	1407359
chr1	1407549	1407583
chr1	1440170	1440654
chr1	1440760	1441242
chr1	1446424	1446481
chr1	1446852	1447733
chr1	1447913	1447941
chr1	1447971	1448055
chr1	1469934	1470193
chr1	1475195	1475617
chr1	1475631	1476208
chr1	1479008	1479108
chr1	1489194	1489688
chr1	1508614	1508720
chr1	1509285	1510607
chr1	1510686	1510888
chr1	1511185	1511486
chr1	1518537	1518779
chr1	1532327	1532634
chr1	1532729	1533046
chr1	1534652	1535800
chr1	1542396	1542813
chr1	1549652	1550036
chr1	1550358	1551850
chr1	1551896	1552009
chr1	1564671	1564935
chr1	1565618	1566054
chr1	1566133	1566236
chr1	1566304	1566598
chr1	1566845	1567128
chr1	1567505	1567801
chr1	1578804	1578924
chr1	1590280	1590766
chr1	1597223	1597367
chr1	1605364	1605494
chr1	1623804	1624703
chr1	1641990	1642201
chr1	1655603	1656045
chr1	1677081	1677969
chr1	1678612	1678666
chr1	1684210	1684349
chr1	1695698	1696025
chr1	1706972	1707422
chr1	1709405	1710827
chr1	1711262	1712228
chr1	1713625	1713965
chr1	1714001	1714746
chr1	1729297	1729760
chr1	1769380	1769442
chr1	1779224	1779771
chr1	1780680	1781003
chr1	1788501	1789040
chr1	1790078	1790400
chr1	1792454	1792724
chr1	1800913	1801336
chr1	1820989	1821053
chr1	1821323	1823389
chr1	1837599	1838060
chr1	1838701	1839005
chr1	1839979	1841022
chr1	1841212	1841282
chr1	1846130	1846366
chr1	1847515	1847674
chr1	1849362	1849524
chr1	1849881	1850235
chr1	1850407	1851400
chr1	1875389	1875900
chr1	1886479	1886718
chr1	1891274	1891819
chr1	1892210	1892423
chr1	1896484	1896729
chr1	1897006	1897135
chr1	1897735	1898242
chr1	1898544	1898980
chr1	1899965	1900306
chr1	1900558	1900867
chr1	1920506	1920854
chr1	1921687	1922083
chr1	1927573	1928089
chr1	1935063	1935609
chr1	1950556	1950902
chr1	1950986	1951354
chr1	1956990	1957440
chr1	1959088	1959176
chr1	1962586	1962603
chr1	1963754	1963909
chr1	1976127	1976658
chr1	1976663	1976711
chr1	1978005	1978189
chr1	1980955	1981107
chr1	1981589	1982344
chr1	2022993	2023439
chr1	2029754	2030082
chr1	2040022	2040304
chr1	2042893	2043044
chr1	2043701	2044281
chr1	2056302	2056572
chr1	2057938	2059096
chr1	2063711	2063978
chr1	2064230	2065324
chr1	2071217	2071629
chr1	2080181	2080433
chr1	2082671	2083085
chr1	2105810	2105958
chr1	2111419	2111440
chr1	2120691	2121595
chr1	2125062	2125204
chr1	2125860	2127038
chr1	2130448	2131100
chr1	2131107	2131264
chr1	2134723	2135014
chr1	2135848	2137292
chr1	2143854	2144622
chr1	2155593	2155980
chr1	2156124	2156414
chr1	2158476	2159824
chr1	2159888	2160244
chr1	2160618	2160894
chr1	2161328	2161674
chr1	2162298	2163046
chr1	2163103	2164289
chr1	2165327	2166562
chr1	2166880	2167146
chr1	2169177	2169571
chr1	2169788	2170049
chr1	2171627	2172069
chr1	2172097	2172467
chr1	2173327	2173859
chr1	2174830	2175210
chr1	2176957	2177180
chr1	2177448	2177903
chr1	2177916	2178560
chr1	2186737	2187900
chr1	2191269	2191893
chr1	2192958	2193317
chr1	2210211	2210275
chr1	2210705	2210889
chr1	2214105	2214437
chr1	2220769	2220963
chr1	2221088	2221476
chr1	2221533	2223006
chr1	2224066	2224543
chr1	2225137	2225533
chr1	2225807	2226013
chr1	2230365	2231096
chr1	2231470	2233328
chr1	2233560	2233897
chr1	2235284	2235801
chr1	2236184	2236604
chr1	2242671	2243246
chr1	2243667	2244229
chr1	2244433	2244577
chr1	2245140	2246973
chr1	2250128	2250367
chr1	2254717	2254835
chr1	2285142	2285258
chr1	2291255	2291496
chr1	2313194	2314112
chr1	2314160	2314294
chr1	2315722	2316339
chr1	2316340	2316943
chr1	2322498	2323571
chr1	2323629	2323777
chr1	2343630	2344632
chr1	2345818	2346213
chr1	2359539	2359876
chr1	2365983	2366169
chr1	2407076	2407422
chr1	2433730	2433855
chr1	2435201	2435307
chr1	2442828	2442975
chr1	2457220	2458503
chr1	2460466	2461141
chr1	2461161	2461202
chr1	2461584	2461902
chr1	2470892	2471146
chr1	2471988	2472253
chr1	2477189	2478951
chr1	2478999	2480703
chr1	2486276	2486555
chr1	2486836	2488505
chr1	2488806	2489116
chr1	2493287	2493785
chr1	2501820	2502143
chr1	2507363	2507523
chr1	2509516	2510160
chr1	2513114	2513426
chr1	2513865	2514101
chr1	2516743	2517472
chr1	2517479	2517593
chr1	2517628	2518922
chr1	2557215	2557416
chr1	2560524	2560959
chr1	2573978	2574214
chr1	2574277	2574970
chr1	2583628	2583942
chr1	2584754	2584996
chr1	2585098	2585726
chr1	2586273	2586460
chr1	2587360	2587572
chr1	2588679	2588828
chr1	2589522	2589589
chr1	2591266	2591468
chr1	2615466	2615665
chr1	2615763	2616026
chr1	2622734	2622887
chr1	2626383	2626462
chr1	2629122	2629405
chr1	2629473	2629645
chr1	2629996	2630097
chr1	2718244	2718393
chr1	2721134	2721300
chr1	2730171	2730292
chr1	2829333	2829619
chr1	2836302	2836325
chr1	2843187	2844305
chr1	2905976	2906150
chr1	2929150	2929453
chr1	2982827	2983108
chr1	2986152	2986486
chr1	2986581	2986906
chr1	2987106	2987218
chr1	3010459	3010857
chr1	3036579	3036713
chr1	3039094	3039306
chr1	3087037	3088260
chr1	3090174	3090515
chr1	3091423	3091876
chr1	3095139	3095403
chr1	3098496	3098870
chr1	3108910	3109171
chr1	3110881	3111029
chr1	3123842	3124194
chr1	3138714	3139173
chr1	3200642	3200692
chr1	3229605	3230043
chr1	3233246	3233378
chr1	3236606	3236742
chr1	3256411	3256425
chr1	3341326	3341535
chr1	3369728	3370038
chr1	3370828	3371203
chr1	3371470	3371804
chr1	3400378	3400574
chr1	3407784	3408272
chr1	3408284	3408382
chr1	3418586	3418647
chr1	3433974	3434122
chr1	3451976	3452139
chr1	3481927	3482111
chr1	3502143	3502483
chr1	3504387	3504706
chr1	3504957	3505213
chr1	3510411	3510608
chr1	3513297	3514021
chr1	3514083	3514445
chr1	3514636	3515090
chr1	3515355	3515499
chr1	3519437	3519524
chr1	3519982	3520261
chr1	3525477	3525920
chr1	3527119	3527535
chr1	3527661	3528529
chr1	3528618	3528920
chr1	3531798	3532016
chr1	3535618	3536017
chr1	3536107	3536264
chr1	3537734	3537990
chr1	3540790	3542486
chr1	3546654	3547330
chr1	3547446	3547779
chr1	3566279	3566930
chr1	3567315	3567561
chr1	3568681	3569050
chr1	3569104	3569328
chr1	3581317	3581349
chr1	3582958	3583236
chr1	3585413	3585783
chr1	3594022	3594513
chr1	3594937	3595180
chr1	3595185	3595316
chr1	3595613	3595835
chr1	3600731	3600816
chr1	3612151	3612458
chr1	3641103	3641198
chr1	3643944	3644084
chr1	3649349	3649670
chr1	3663393	3664165
chr1	3685875	3685976
chr1	3688595	3689649
chr1	3689757	3690067
chr1	3691861	3692468
chr1	3692500	3692576
chr1	3710301	3710395
chr1	3712550	3713386
chr1	3718078	3718295
chr1	3759631	3759830
chr1	3773172	3774383
chr1	3774828	3775058
chr1	3806674	3806878
chr1	3807384	3807941
chr1	3816204	3818238
chr1	4042156	4042185
chr1	4042436	4042690
chr1	4044371	4044639
chr1	4067171	4067366
chr1	4067604	4067695
chr1	4225524	4225559
chr1	4493256	4493402
chr1	4645371	4645552
chr1	4698421	4698562
chr1	4712686	4712918
chr1	4796324	4796671
chr1	4856450	4856940
chr1	5185416	5185655
chr1	5494905	5494961
chr1	5570059	5570189
chr1	5574741	5574874
chr1	5721947	5722086
chr1	5730225	5730311
chr1	5731837	5732140
chr1	5735760	5735899
chr1	5805937	5806101
chr1	5831084	5831508
chr1	6035319	6035523
chr1	6051567	6053428
chr1	6074114	6074124
chr1	6074771	6075022
chr1	6086002	6086834
chr1	6088066	6088841
chr1	6094531	6094804
chr1	6112638	6112795
chr1	6116024	6116281
chr1	6116348	6117091
chr1	6118630	6119076
chr1	6119127	6119139
chr1	6119146	6119189
chr1	6119686	6119869
chr1	6123675	6124051
chr1	6168973	6169142
chr1	6183171	6183481
chr1	6187618	6188093
chr1	6208719	6209027
chr1	6221641	6221759
chr1	6230731	6230879
chr1	6230883	6231123
chr1	6239879	6240024
chr1	6240341	6240479
chr1	6241530	6241650
chr1	6259222	6260240
chr1	6264972	6265170
chr1	6265301	6265531
chr1	6265796	6266078
chr1	6266121	6266393
chr1	6268701	6269656
chr1	6272753	6272965
chr1	6295637	6296389
chr1	6305112	6305556
chr1	6306774	6307120
chr1	6309417	6309853
chr1	6310132	6310325
chr1	6320015	6320483
chr1	6320484	6320855
chr1	6320868	6321539
chr1	6403491	6403745
chr1	6408076	6408213
chr1	6419825	6420036
chr1	6423203	6423417
chr1	6430118	6430340
chr1	6452980	6454385
chr1	6461843	6462025
chr1	6464820	6465047
chr1	6474512	6474616
chr1	6484220	6484432
chr1	6484717	6485238
chr1	6492742	6492862
chr1	6498137	6498357
chr1	6499144	6499207
chr1	6500375	6500590
chr1	6500685	6501017
chr1	6505289	6505470
chr1	6508313	6508549
chr1	6508724	6509564
chr1	6515284	6515852
chr1	6519900	6520225
chr1	6520389	6520799
chr1	6535592	6535876
chr1	6545318	6545729
chr1	6546486	6546911
chr1	6550006	6550313
chr1	6550493	6550880
chr1	6550949	6551023
chr1	6551695	6551837
chr1	6553181	6553484
chr1	6556102	6556761
chr1	6557049	6557951
chr1	6558690	6559037
chr1	6561871	6563103
chr1	6566881	6567581
chr1	6568733	6568990
chr1	6569194	6570006
chr1	6570037	6570505
chr1	6571597	6572098
chr1	6579992	6580471
chr1	6580492	6580643
chr1	6583676	6583969
chr1	6606464	6606781
chr1	6613775	6613805
chr1	6614299	6614863
chr1	6615238	6615554
chr1	6639550	6640914
chr1	6640945	6641256
chr1	6641955	6642603
chr1	6644270	6644541
chr1	6646669	6646789
chr1	6648650	6648880
chr1	6649026	6649642
chr1	6651195	6652056
chr1	6659643	6660120
chr1	6660900	6661744
chr1	6661834	6664399
chr1	6672763	6674086
chr1	6674317	6675039
chr1	6675046	6675330
chr1	6684674	6686028
chr1	6706606	6706745
chr1	6709181	6709441
chr1	6761412	6762284
chr1	6780156	6780370
chr1	6787583	6787876
chr1	6795447	6795817
chr1	6801593	6802548
chr1	6802820	6803187
chr1	6803553	6804267
chr1	6805271	6805484
chr1	6811921	6811998
chr1	6837066	6837266
chr1	6837978	6838126
chr1	6844037	6844238
chr1	6844276	6846826
chr1	6860956	6861122
chr1	6875877	6876127
chr1	6928812	6928930
chr1	6950064	6950201
chr1	7056528	7056724
chr1	7130555	7130772
chr1	7130867	7131207
chr1	7135524	7135715
chr1	7168358	7168567
chr1	7209297	7209542
chr1	7518003	7518141
chr1	7538960	7539276
chr1	7576453	7576819
chr1	7676592	7676637
chr1	7707394	7707584
chr1	7709005	7709432
chr1	7727601	7727944
chr1	7729579	7729828
chr1	7740112	7740978
chr1	7741010	7741099
chr1	7763464	7763656
chr1	7764073	7765926
chr1	7786737	7786958
chr1	7788879	7789118
chr1	7812993	7813239
chr1	7813913	7813990
chr1	7830719	7831937
chr1	7841622	7841900
chr1	7842026	7842406
chr1	7843106	7843410
chr1	7843419	7845010
chr1	7845212	7845414
chr1	7846819	7847174
chr1	7887361	7887504
chr1	7891521	7891766
chr1	7916374	7916810
chr1	7959858	7960162
chr1	7962823	7963099
chr1	7973128	7973514
chr1	8001987	8002053
chr1	8002291	8003073
chr1	8013883	8014737
chr1	8020282	8020487
chr1	8021206	8022220
chr1	8035391	8035613
chr1	8042371	8042660
chr1	8075091	8075377
chr1	8080178	8080422
chr1	8085676	8087034
chr1	8146228	8146367
chr1	8164642	8165065
chr1	8166933	8167207
chr1	8181072	8181472
chr1	8181508	8181648
chr1	8183885	8183898
chr1	8187167	8187702
chr1	8229876	8230194
chr1	8242688	8243142
chr1	8260024	8260132
chr1	8264462	8264825
chr1	8271656	8271869
chr1	8271880	8272355
chr1	8277154	8277854
chr1	8278798	8279169
chr1	8284795	8285017
chr1	8285099	8285427
chr1	8328066	8328408
chr1	8338991	8339092
chr1	8341903	8342594
chr1	8342818	8343705
chr1	8367665	8368085
chr1	8374478	8374713
chr1	8377990	8378377
chr1	8378603	8378867
chr1	8383833	8384058
chr1	8388300	8388593
chr1	8391544	8391732
chr1	8409009	8409301
chr1	8411844	8412002
chr1	8419931	8420111
chr1	8423765	8424232
chr1	8439112	8439310
chr1	8443054	8443397
chr1	8450793	8450934
chr1	8455396	8456080
chr1	8457137	8457373
chr1	8457556	8457984
chr1	8469269	8469635
chr1	8479276	8479560
chr1	8482677	8483120
chr1	8483225	8484436
chr1	8484663	8485105
chr1	8487525	8488028
chr1	8488060	8488448
chr1	8488669	8488825
chr1	8489887	8490171
chr1	8491180	8491407
chr1	8492238	8492458
chr1	8498915	8499395
chr1	8508009	8508156
chr1	8509342	8509499
chr1	8517854	8518215
chr1	8523107	8523433
chr1	8523743	8524022
chr1	8525841	8526047
chr1	8536052	8536526
chr1	8570220	8570567
chr1	8578035	8578252
chr1	8583423	8583654
chr1	8583938	8584225
chr1	8584750	8584977
chr1	8585245	8585694
chr1	8585791	8586353
chr1	8593235	8593284
chr1	8621215	8621370
chr1	8622396	8622694
chr1	8623016	8623245
chr1	8650862	8651090
chr1	8685611	8685922
chr1	8689400	8690257
chr1	8720479	8720924
chr1	8722798	8722898
chr1	8724052	8724457
chr1	8726953	8727271
chr1	8731377	8731617
chr1	8739515	8739658
chr1	8747234	8747457
chr1	8761039	8761692
chr1	8761749	8761760
chr1	8762267	8762447
chr1	8762904	8763873
chr1	8772762	8773309
chr1	8774607	8774855
chr1	8776519	8776570
chr1	8797093	8797304
chr1	8876811	8878315
chr1	8878542	8878659
chr1	8881238	8881414
chr1	8882804	8883179
chr1	8908817	8909324
chr1	8918113	8918440
chr1	8919399	8919820
chr1	8925828	8925971
chr1	8933608	8933968
chr1	8936712	8936793
chr1	8937518	8937691
chr1	8937852	8939581
chr1	8940189	8940351
chr1	8950025	8950339
chr1	8968404	8968685
chr1	8978230	8978400
chr1	8985560	8985758
chr1	9023075	9023215
chr1	9030997	9031168
chr1	9048114	9048448
chr1	9062213	9062572
chr1	9065140	9065523
chr1	9067757	9068215
chr1	9070128	9070526
chr1	9071096	9071379
chr1	9071643	9071890
chr1	9094905	9095045
chr1	9096122	9096393
chr1	9097528	9097751
chr1	9099656	9099820
chr1	9118565	9118759
chr1	9121645	9121900
chr1	9124426	9124658
chr1	9124665	9124742
chr1	9125616	9125871
chr1	9126980	9127774
chr1	9127812	9127879
chr1	9129053	9130298
chr1	9133114	9133705
chr1	9135030	9135493
chr1	9136200	9136536
chr1	9138713	9139149
chr1	9142504	9142743
chr1	9143273	9143686
chr1	9144905	9145261
chr1	9153725	9154503
chr1	9161619	9161962
chr1	9170784	9171242
chr1	9179816	9180080
chr1	9181651	9181778
chr1	9188187	9188496
chr1	9188752	9189997
chr1	9191692	9191837
chr1	9195480	9195622
chr1	9202325	9202662
chr1	9203342	9203727
chr1	9212598	9212855
chr1	9222987	9223133
chr1	9223732	9224395
chr1	9234259	9234614
chr1	9239533	9239753
chr1	9239780	9240491
chr1	9241303	9241852
chr1	9242202	9242743
chr1	9242890	9243377
chr1	9244199	9244248
chr1	9256418	9257005
chr1	9258776	9259037
chr1	9261098	9261270
chr1	9261557	9261671
chr1	9261823	9261989
chr1	9293319	9293768
chr1	9294179	9295448
chr1	9298322	9298605
chr1	9298649	9298982
chr1	9299661	9300180
chr1	9304675	9304939
chr1	9310202	9310345
chr1	9327187	9327519
chr1	9335485	9336100
chr1	9339364	9339760
chr1	9340508	9340683
chr1	9350078	9350516
chr1	9350618	9350910
chr1	9352564	9354015
chr1	9354483	9354648
chr1	9360576	9360990
chr1	9381421	9381683
chr1	9392815	9393097
chr1	9400909	9401362
chr1	9412544	9412798
chr1	9422282	9423624
chr1	9433732	9434108
chr1	9440462	9440519
chr1	9481514	9481771
chr1	9485609	9486911
chr1	9488561	9489488
chr1	9492689	9493056
chr1	9495950	9496096
chr1	9498678	9499103
chr1	9499228	9499765
chr1	9504277	9504473
chr1	9515932	9516165
chr1	9550503	9551031
chr1	9551106	9551428
chr1	9555265	9555730
chr1	9579284	9579449
chr1	9582527	9582923
chr1	9599103	9600557
chr1	9600953	9601259
chr1	9605102	9605387
chr1	9634818	9634875
chr1	9648433	9649550
chr1	9649568	9649604
chr1	9651300	9652066
chr1	9653410	9653941
chr1	9675681	9675904
chr1	9686222	9686545
chr1	9686919	9687474
chr1	9688648	9688847
chr1	9689189	9689551
chr1	9689576	9690286
chr1	9690333	9690570
chr1	9693634	9693874
chr1	9700980	9701376
chr1	9703900	9704388
chr1	9704430	9705110
chr1	9705285	9705561
chr1	9711523	9712341
chr1	9712370	9712943
chr1	9713493	9714039
chr1	9714078	9714942
chr1	9715435	9715782
chr1	9730094	9730503
chr1	9747174	9747746
chr1	9749346	9749802
chr1	9762402	9762546
chr1	9764700	9765160
chr1	9777358	9778082
chr1	9778450	9778619
chr1	9779260	9779473
chr1	9785066	9785382
chr1	9790366	9791152
chr1	9797072	9797576
chr1	9815708	9815820
chr1	9818997	9819086
chr1	9819530	9819959
chr1	9821659	9822226
chr1	9822493	9822979
chr1	9824664	9824984
chr1	9847789	9848117
chr1	9853918	9854199
chr1	9858134	9858223
chr1	9862676	9862857
chr1	9869563	9869633
chr1	9875272	9875554
chr1	9875630	9875796
chr1	9883053	9883557
chr1	9883596	9884875
chr1	9885415	9886060
chr1	9887650	9888034
chr1	9893732	9893993
chr1	9895896	9896209
chr1	9906064	9906362
chr1	9908135	9908363
chr1	9915344	9915504
chr1	9920096	9920428
chr1	9923765	9923972
chr1	9927553	9927898
chr1	9935023	9935289
chr1	9953142	9953645
chr1	9960264	9961142
chr1	9964989	9965118
chr1	9969914	9971392
chr1	9987646	9987800
chr1	10002509	10002729
chr1	10003011	10003758
chr1	10010332	10011400
chr1	10011421	10011678
chr1	10038519	10038663
chr1	10051053	10051428
chr1	10053096	10053218
chr1	10057011	10057435
chr1	10057692	10058117
chr1	10089300	10089460
chr1	10092538	10093684
chr1	10094582	10094771
chr1	10115879	10116097
chr1	10125482	10125745
chr1	10126918	10127464
chr1	10134318	10134769
chr1	10213138	10213289
chr1	10249802	10250153
chr1	10268644	10269008
chr1	10269817	10271827
chr1	10276121	10276441
chr1	10313750	10314210
chr1	10359229	10359567
chr1	10364004	10364113
chr1	10398229	10398396
chr1	10437421	10437804
chr1	10438273	10438876
chr1	10440242	10440495
chr1	10448213	10448647
chr1	10458414	10460091
chr1	10460586	10460967
chr1	10475212	10475826
chr1	10487041	10487257
chr1	10488101	10488457
chr1	10489865	10491028
chr1	10491043	10491217
chr1	10510248	10510412
chr1	10510566	10510720
chr1	10532261	10532926
chr1	10534783	10535217
chr1	10535224	10535447
chr1	10544706	10544851
chr1	10554654	10555012
chr1	10555232	10555575
chr1	10567584	10567785
chr1	10575569	10576054
chr1	10590468	10590671
chr1	10643772	10644018
chr1	10698861	10699276
chr1	10699907	10700166
chr1	10752512	10752694
chr1	10753646	10754328
chr1	10754456	10755480
chr1	10759328	10759463
chr1	10776269	10776856
chr1	10816118	10816309
chr1	10854540	10854624
chr1	10890113	10890525
chr1	10896118	10896316
chr1	10927136	10927555
chr1	10977590	10977694
chr1	10978084	10978477
chr1	10978542	10978558
chr1	10998845	10998901
chr1	11000150	11000479
chr1	11002157	11002292
chr1	11004094	11004554
chr1	11021013	11021415
chr1	11024950	11026316
chr1	11026336	11026634
chr1	11026730	11026907
chr1	11028137	11028275
chr1	11029237	11029758
chr1	11029775	11029871
chr1	11035595	11035842
chr1	11039523	11039795
chr1	11040152	11040575
chr1	11072167	11073372
chr1	11097721	11098020
chr1	11111876	11112272
chr1	11119417	11119868
chr1	11119871	11120658
chr1	11121122	11121827
chr1	11129474	11129795
chr1	11131611	11131756
chr1	11132662	11132899
chr1	11159359	11160166
chr1	11211183	11211546
chr1	11217957	11218336
chr1	11218337	11218575
chr1	11301843	11302117
chr1	11322313	11323011
chr1	11332848	11333927
chr1	11341074	11341445
chr1	11341860	11342113
chr1	11379142	11379390
chr1	11397674	11397876
chr1	11497751	11497900
chr1	11531091	11531262
chr1	11538700	11539471
chr1	11539477	11539501
chr1	11540261	11540401
chr1	11561537	11561960
chr1	11618358	11618615
chr1	11623691	11623840
chr1	11702476	11702752
chr1	11705764	11706098
chr1	11708947	11709171
chr1	11710378	11710890
chr1	11714301	11714662
chr1	11714669	11715163
chr1	11718111	11718292
chr1	11724033	11725227
chr1	11730710	11731110
chr1	11731466	11731803
chr1	11740618	11741850
chr1	11741879	11741910
chr1	11748950	11749106
chr1	11750497	11750745
chr1	11750838	11750962
chr1	11751218	11751412
chr1	11751525	11751780
chr1	11752987	11753675
chr1	11763710	11763854
chr1	11764107	11764266
chr1	11771220	11771492
chr1	11779284	11780134
chr1	11785736	11785973
chr1	11789713	11789945
chr1	11790178	11790886
chr1	11791647	11792395
chr1	11795806	11796322
chr1	11796338	11797412
chr1	11798867	11799254
chr1	11800888	11801241
chr1	11809287	11809589
chr1	11822139	11822306
chr1	11832468	11832877
chr1	11844664	11845091
chr1	11845095	11845558
chr1	11849249	11850245
chr1	11850741	11851694
chr1	11852069	11852511
chr1	11862566	11863000
chr1	11863052	11863133
chr1	11863419	11863975
chr1	11864885	11865240
chr1	11865394	11866633
chr1	11873010	11873494
chr1	11875072	11875598
chr1	11887739	11887927
chr1	11898786	11899024
chr1	11902251	11902635
chr1	11902779	11903156
chr1	11903678	11904112
chr1	11911338	11911734
chr1	11919330	11919593
chr1	11943052	11943250
chr1	11948265	11948326
chr1	11954100	11954317
chr1	11958878	11959193
chr1	11967762	11969273
chr1	11969360	11969955
chr1	11970343	11970415
chr1	11970694	11971055
chr1	11971424	11971568
chr1	11986026	11986943
chr1	11986993	11987259
chr1	11994401	11995144
chr1	12020710	12021339
chr1	12021355	12021606
chr1	12027233	12027569
chr1	12038352	12038829
chr1	12039704	12040949
chr1	12042135	12042279
chr1	12045847	12046400
chr1	12079151	12079939
chr1	12080232	12080638
chr1	12086498	12086731
chr1	12112093	12112461
chr1	12124633	12124869
chr1	12173934	12174130
chr1	12178745	12178954
chr1	12184945	12185196
chr1	12185766	12186136
chr1	12188092	12188371
chr1	12190828	12190997
chr1	12192939	12193465
chr1	12200745	12201772
chr1	12202316	12202730
chr1	12202787	12204274
chr1	12204278	12204293
chr1	12207297	12207600
chr1	12210375	12210922
chr1	12212073	12212561
chr1	12213038	12213856
chr1	12217904	12218337
chr1	12221686	12222352
chr1	12224298	12224613
chr1	12226699	12227754
chr1	12228020	12228623
chr1	12228644	12228772
chr1	12230218	12230874
chr1	12230947	12231107
chr1	12231993	12232464
chr1	12233151	12233533
chr1	12233588	12234185
chr1	12234883	12235626
chr1	12235655	12235907
chr1	12237379	12237761
chr1	12238127	12238847
chr1	12238936	12239837
chr1	12240187	12241381
chr1	12242287	12242665
chr1	12242870	12243196
chr1	12243940	12244984
chr1	12245013	12245108
chr1	12245185	12246209
chr1	12246283	12246707
chr1	12251889	12252045
chr1	12252282	12252727
chr1	12254518	12255074
chr1	12256463	12257143
chr1	12268873	12269744
chr1	12289670	12290446
chr1	12290821	12291272
chr1	12375524	12375704
chr1	12385049	12385117
chr1	12398186	12398361
chr1	12404220	12404541
chr1	12404574	12405399
chr1	12405429	12405740
chr1	12405990	12406275
chr1	12436771	12437258
chr1	12438437	12438574
chr1	12439331	12439772
chr1	12441073	12441359
chr1	12441526	12441949
chr1	12451334	12451452
chr1	12458621	12458744
chr1	12465842	12466105
chr1	12466437	12467061
chr1	12467432	12467767
chr1	12468709	12469040
chr1	12469948	12470128
chr1	12476150	12476594
chr1	12480303	12480579
chr1	12484661	12484871
chr1	12494298	12494576
chr1	12495832	12495939
chr1	12498667	12498923
chr1	12499135	12499330
chr1	12508813	12509098
chr1	12509397	12509899
chr1	12510380	12510894
chr1	12510903	12511133
chr1	12533188	12533550
chr1	12534994	12535551
chr1	12536059	12536258
chr1	12540857	12541153
chr1	12556394	12556782
chr1	12569043	12569211
chr1	12570266	12571335
chr1	12571350	12572016
chr1	12572050	12572530
chr1	12585014	12585103
chr1	12585400	12586065
chr1	12587480	12587940
chr1	12588322	12588891
chr1	12589508	12589644
chr1	12601712	12601877
chr1	12614978	12615052
chr1	12616486	12616663
chr1	12626144	12626306
chr1	12651280	12651743
chr1	12655106	12655530
chr1	12655705	12656415
chr1	12656563	12656868
chr1	12657614	12658381
chr1	12661892	12662413
chr1	12664461	12664659
chr1	12675124	12676899
chr1	12676970	12677443
chr1	12677784	12678802
chr1	12679008	12679401
chr1	12679475	12679722
chr1	12679794	12680136
chr1	12691227	12691451
chr1	12694350	12694476
chr1	12719070	12719329
chr1	13038657	13038761
chr1	13843781	13844037
chr1	13856163	13856474
chr1	13856611	13856652
chr1	13868021	13868227
chr1	13870353	13870741
chr1	13910092	13911445
chr1	13911530	13912303
chr1	13914402	13914742
chr1	13914753	13914854
chr1	13916842	13917388
chr1	13919961	13920698
chr1	13921968	13922464
chr1	13927369	13927816
chr1	13948921	13949318
chr1	13949664	13950308
chr1	13969088	13969490
chr1	13969549	13969889
chr1	13990654	13990799
chr1	13992199	13992587
chr1	14000954	14001180
chr1	14026241	14027286
chr1	14027993	14028099
chr1	14036733	14036761
chr1	14050368	14050674
chr1	14057354	14057770
chr1	14075079	14076627
chr1	14080150	14080466
chr1	14095514	14096072
chr1	14117256	14117407
chr1	14137823	14137931
chr1	14140164	14140330
chr1	14152402	14152823
chr1	14394205	14394433
chr1	14395102	14395406
chr1	14471216	14471374
chr1	14748724	14749003
chr1	14987385	14987598
chr1	15058404	15058697
chr1	15066010	15066377
chr1	15082385	15082739
chr1	15241981	15242336
chr1	15250388	15250761
chr1	15251091	15251227
chr1	15309485	15309576
chr1	15373139	15373290
chr1	15402512	15402727
chr1	15416162	15416476
chr1	15416999	15417232
chr1	15427007	15427174
chr1	15433155	15433426
chr1	15438652	15439122
chr1	15454976	15455397
chr1	15462195	15462418
chr1	15462815	15463228
chr1	15464300	15464649
chr1	15469480	15469662
chr1	15473405	15473816
chr1	15478817	15480397
chr1	15480403	15480927
chr1	15481027	15481604
chr1	15482983	15483033
chr1	15494936	15495328
chr1	15497974	15498298
chr1	15503881	15504097
chr1	15504226	15504650
chr1	15517927	15518138
chr1	15518300	15518596
chr1	15527125	15527449
chr1	15527526	15527550
chr1	15528076	15528217
chr1	15533329	15534003
chr1	15534072	15534182
chr1	15538844	15539141
chr1	15539823	15540496
chr1	15541651	15541912
chr1	15544945	15545313
chr1	15550629	15551192
chr1	15551501	15551829
chr1	15556284	15556388
chr1	15558113	15558522
chr1	15571411	15571537
chr1	15572422	15572915
chr1	15573512	15574042
chr1	15575675	15575838
chr1	15584610	15585314
chr1	15585316	15585784
chr1	15586747	15586968
chr1	15587195	15588417
chr1	15598964	15599312
chr1	15601905	15602209
chr1	15602398	15602883
chr1	15603648	15603839
chr1	15603962	15604424
chr1	15631167	15631475
chr1	15650057	15650418
chr1	15650712	15651551
chr1	15655183	15655630
chr1	15655633	15656073
chr1	15656152	15656194
chr1	15659623	15659754
chr1	15666821	15667168
chr1	15670339	15670676
chr1	15671401	15671611
chr1	15672312	15672796
chr1	15672978	15673297
chr1	15678981	15679248
chr1	15689205	15689644
chr1	15703828	15704024
chr1	15712474	15712950
chr1	15712983	15713306
chr1	15735595	15736895
chr1	15736897	15737375
chr1	15737446	15737955
chr1	15737998	15738632
chr1	15738675	15739004
chr1	15739332	15739768
chr1	15742395	15743151
chr1	15743906	15744550
chr1	15747866	15748575
chr1	15755504	15755924
chr1	15756251	15756544
chr1	15757627	15758053
chr1	15761194	15761675
chr1	15776156	15776364
chr1	15786526	15786722
chr1	15792294	15792614
chr1	15828018	15828205
chr1	15841567	15841931
chr1	15847806	15848093
chr1	15849192	15849406
chr1	15849595	15849906
chr1	15850322	15852089
chr1	15852865	15853768
chr1	15858321	15858487
chr1	15869069	15869148
chr1	15890487	15890818
chr1	15900009	15900400
chr1	15904181	15904602
chr1	15906133	15906478
chr1	15910914	15911884
chr1	15921736	15921898
chr1	15929640	15930669
chr1	15943185	15943463
chr1	15943538	15944272
chr1	15944334	15945474
chr1	15952734	15953193
chr1	15954205	15954425
chr1	15982966	15983236
chr1	15983645	15983941
chr1	16001338	16001489
chr1	16005130	16005394
chr1	16007257	16007542
chr1	16007881	16008116
chr1	16008819	16009208
chr1	16009743	16010015
chr1	16010574	16011679
chr1	16018796	16019047
chr1	16023299	16024122
chr1	16029693	16030077
chr1	16030149	16030506
chr1	16062198	16062613
chr1	16067920	16068198
chr1	16083448	16083689
chr1	16083818	16084156
chr1	16084199	16084212
chr1	16085121	16085837
chr1	16085889	16086029
chr1	16103797	16103820
chr1	16107249	16107651
chr1	16110105	16110264
chr1	16115036	16115740
chr1	16118531	16118934
chr1	16126915	16127414
chr1	16142047	16142277
chr1	16152274	16152572
chr1	16156280	16156628
chr1	16159134	16159188
chr1	16159670	16160171
chr1	16160764	16161803
chr1	16161858	16162921
chr1	16163343	16164261
chr1	16165089	16165414
chr1	16172971	16173171
chr1	16173780	16175405
chr1	16175716	16176174
chr1	16176208	16176820
chr1	16178572	16178826
chr1	16212247	16212507
chr1	16212663	16213193
chr1	16213206	16213332
chr1	16264138	16264472
chr1	16265847	16266503
chr1	16276075	16276518
chr1	16277617	16277738
chr1	16279268	16279570
chr1	16292523	16292976
chr1	16301965	16302813
chr1	16302824	16302849
chr1	16321117	16321412
chr1	16335584	16335779
chr1	16339200	16340103
chr1	16341266	16341743
chr1	16344001	16344700
chr1	16353317	16353533
chr1	16355413	16355547
chr1	16359274	16359744
chr1	16375042	16375428
chr1	16375431	16375610
chr1	16382566	16382963
chr1	16399921	16400333
chr1	16405377	16405950
chr1	16408922	16409225
chr1	16412097	16412447
chr1	16416614	16416801
chr1	16472899	16473083
chr1	16480281	16480410
chr1	16481147	16481729
chr1	16481982	16482894
chr1	16482915	16482990
chr1	16483342	16483739
chr1	16484596	16484686
chr1	16488916	16489180
chr1	16494117	16494618
chr1	16495415	16495731
chr1	16499510	16500273
chr1	16502416	16502706
chr1	16514210	16514549
chr1	16531632	16531758
chr1	16532671	16534351
chr1	16542618	16543096
chr1	16543585	16544339
chr1	16551230	16551447
chr1	16553118	16553884
chr1	16554817	16554976
chr1	16562645	16563085
chr1	16563162	16563947
chr1	16570917	16571187
chr1	16575114	16575526
chr1	16576466	16576660
chr1	16619914	16620655
chr1	16623203	16623523
chr1	16625561	16625637
chr1	16625756	16626015
chr1	16644294	16644654
chr1	16644997	16645520
chr1	16675486	16675866
chr1	16677505	16677836
chr1	16678470	16679413
chr1	16679567	16679985
chr1	16689942	16690192
chr1	16693381	16694541
chr1	16698346	16698562
chr1	16713336	16713587
chr1	16713692	16714096
chr1	16714108	16714315
chr1	16718020	16718292
chr1	16736933	16737048
chr1	16759615	16759925
chr1	16766711	16767931
chr1	16768675	16769170
chr1	16769494	16769726
chr1	16770900	16771187
chr1	16825134	16826331
chr1	16826409	16826760
chr1	16827040	16827380
chr1	16827546	16827913
chr1	16835658	16835825
chr1	16840002	16841223
chr1	16847072	16847839
chr1	16859153	16859360
chr1	16860875	16861260
chr1	16861485	16861880
chr1	16861901	16862382
chr1	16866897	16867434
chr1	16891181	16891393
chr1	16891560	16891689
chr1	16892189	16892217
chr1	16892231	16892390
chr1	16892606	16892784
chr1	16893059	16893123
chr1	16918340	16918681
chr1	16921106	16921432
chr1	16927419	16928056
chr1	16928197	16928379
chr1	16938956	16939388
chr1	16939396	16940592
chr1	16947457	16947942
chr1	16951480	16951761
chr1	16954877	16955329
chr1	16957325	16957598
chr1	16959685	16959925
chr1	16963495	16963634
chr1	16970457	16970618
chr1	16970724	16971755
chr1	16971917	16972157
chr1	16972619	16972906
chr1	16973577	16973630
chr1	16973847	16974082
chr1	16974264	16974714
chr1	17004504	17004842
chr1	17007087	17007182
chr1	17007434	17007530
chr1	17011379	17011400
chr1	17018580	17018992
chr1	17019017	17019633
chr1	17019788	17020155
chr1	17020592	17020677
chr1	17023023	17023520
chr1	17024627	17024723
chr1	17024770	17025008
chr1	17025624	17026540
chr1	17026643	17026997
chr1	17027618	17028264
chr1	17028503	17028612
chr1	17029629	17030018
chr1	17030221	17030399
chr1	17033525	17034534
chr1	17034661	17034788
chr1	17036242	17036639
chr1	17041624	17042079
chr1	17042146	17042209
chr1	17042387	17042530
chr1	17077132	17077194
chr1	17087377	17087443
chr1	17087797	17087858
chr1	17108201	17108281
chr1	17185856	17186129
chr1	17193520	17193758
chr1	17197894	17197915
chr1	17198687	17199014
chr1	17199093	17199410
chr1	17199657	17200191
chr1	17201575	17201867
chr1	17215438	17216386
chr1	17222041	17222432
chr1	17222606	17223354
chr1	17223399	17223502
chr1	17227383	17227562
chr1	17230215	17230989
chr1	17231081	17232294
chr1	17232314	17232393
chr1	17232608	17232872
chr1	17234137	17234502
chr1	17238154	17238493
chr1	17238783	17239166
chr1	17239311	17241294
chr1	17242115	17242384
chr1	17248114	17248578
chr1	17249498	17249976
chr1	17278075	17278569
chr1	17287246	17287748
chr1	17290103	17290201
chr1	17293358	17293429
chr1	17306252	17306534
chr1	17307001	17307388
chr1	17336223	17336545
chr1	17337142	17337520
chr1	17337901	17338713
chr1	17340333	17340851
chr1	17349643	17350029
chr1	17371603	17372090
chr1	17372677	17372835
chr1	17379138	17379424
chr1	17379944	17380281
chr1	17380322	17380960
chr1	17384041	17384217
chr1	17386149	17386750
chr1	17386989	17387250
chr1	17392208	17392571
chr1	17393066	17394083
chr1	17410821	17411012
chr1	17411457	17411607
chr1	17413348	17413615
chr1	17417027	17417401
chr1	17438449	17438817
chr1	17442056	17442292
chr1	17442529	17442867
chr1	17443040	17443339
chr1	17445106	17445581
chr1	17445806	17447109
chr1	17447944	17448387
chr1	17448903	17449371
chr1	17449792	17450284
chr1	17452229	17452602
chr1	17454804	17455307
chr1	17467742	17468719
chr1	17475001	17475158
chr1	17475646	17476159
chr1	17487831	17488110
chr1	17503126	17503506
chr1	17508279	17508527
chr1	17518056	17518318
chr1	17533455	17534488
chr1	17534563	17534925
chr1	17539272	17539700
chr1	17542348	17542629
chr1	17553553	17553683
chr1	17555626	17555742
chr1	17558717	17558953
chr1	17559703	17560742
chr1	17563369	17563894
chr1	17565902	17566179
chr1	17603132	17603470
chr1	17608285	17608733
chr1	17630821	17631041
chr1	17634592	17634708
chr1	17662725	17662816
chr1	17675337	17675675
chr1	17691798	17692088
chr1	17707763	17707974
chr1	17719776	17720097
chr1	17724777	17725231
chr1	17728253	17728497
chr1	17731530	17731704
chr1	17732626	17732987
chr1	17746214	17746696
chr1	17757924	17759032
chr1	17761160	17761403
chr1	17763143	17763532
chr1	17764019	17765387
chr1	17765524	17765654
chr1	17765718	17766006
chr1	17766055	17766669
chr1	17767290	17767458
chr1	17779164	17779352
chr1	17791809	17791944
chr1	17803874	17804090
chr1	17820734	17821021
chr1	17828793	17829190
chr1	17829391	17829762
chr1	17835891	17836158
chr1	17842532	17842999
chr1	17862832	17863267
chr1	17865727	17865983
chr1	17866015	17866724
chr1	17867537	17867929
chr1	17887620	17888483
chr1	17891261	17891480
chr1	17891965	17892269
chr1	17894939	17895042
chr1	17895762	17896690
chr1	17907953	17908094
chr1	17911935	17912183
chr1	17912784	17913028
chr1	17918908	17919122
chr1	17929787	17930272
chr1	17933277	17933674
chr1	17934923	17935324
chr1	17941092	17941482
chr1	17941614	17942055
chr1	17944515	17945308
chr1	17945414	17945724
chr1	17956364	17957156
chr1	17961758	17962867
chr1	17966896	17967198
chr1	17980283	17980649
chr1	17985440	17985705
chr1	17988191	17988393
chr1	18000219	18000543
chr1	18001299	18001611
chr1	18001686	18001975
chr1	18002884	18003524
chr1	18023070	18023285
chr1	18038324	18038810
chr1	18055251	18055396
chr1	18063624	18063835
chr1	18097041	18097470
chr1	18206207	18206448
chr1	18208285	18208533
chr1	18217166	18217334
chr1	18236216	18236432
chr1	18246412	18246729
chr1	18285222	18285643
chr1	18288019	18288238
chr1	18311139	18311399
chr1	18312356	18312493
chr1	18326363	18326592
chr1	18327223	18327575
chr1	18327605	18327797
chr1	18331765	18332212
chr1	18336333	18336518
chr1	18359358	18359698
chr1	18367495	18368120
chr1	18369363	18369913
chr1	18376459	18376702
chr1	18426954	18427292
chr1	18433241	18433548
chr1	18433640	18433888
chr1	18433893	18434783
chr1	18434806	18434981
chr1	18435070	18435841
chr1	18435874	18436132
chr1	18436429	18437927
chr1	18438244	18438468
chr1	18442768	18442965
chr1	18444445	18445499
chr1	18445724	18446134
chr1	18470459	18470735
chr1	18486834	18487623
chr1	18492134	18492568
chr1	18492876	18493702
chr1	18497772	18498037
chr1	18501582	18501945
chr1	18504501	18505028
chr1	18509128	18509677
chr1	18510234	18510491
chr1	18519419	18519892
chr1	18520362	18520573
chr1	18527402	18527865
chr1	18528885	18529187
chr1	18541041	18541292
chr1	18543884	18544241
chr1	18561287	18561684
chr1	18561862	18561931
chr1	18639332	18639484
chr1	18712013	18712671
chr1	18817739	18817952
chr1	18884145	18884402
chr1	18899740	18899916
chr1	18910492	18910612
chr1	18924024	18924136
chr1	18957741	18957825
chr1	18973641	18973800
chr1	19015496	19015803
chr1	19040837	19041007
chr1	19042732	19043371
chr1	19051322	19051514
chr1	19159052	19159074
chr1	19201716	19202015
chr1	19210663	19210932
chr1	19228454	19228771
chr1	19228842	19229816
chr1	19229970	19230198
chr1	19233533	19234382
chr1	19234477	19234827
chr1	19234908	19235206
chr1	19239533	19239968
chr1	19252870	19253533
chr1	19273512	19273707
chr1	19276587	19276874
chr1	19277280	19277342
chr1	19277872	19278354
chr1	19278361	19278920
chr1	19282037	19283630
chr1	19283715	19283928
chr1	19299542	19299772
chr1	19381676	19381830
chr1	19408063	19408327
chr1	19467059	19467219
chr1	19483171	19483469
chr1	19491367	19491746
chr1	19530970	19531359
chr1	19533521	19533625
chr1	19536095	19536404
chr1	19536450	19537228
chr1	19567559	19568096
chr1	19577836	19578525
chr1	19588117	19588255
chr1	19615024	19615544
chr1	19638124	19639461
chr1	19640678	19641116
chr1	19641836	19642432
chr1	19649018	19649290
chr1	19652688	19652716
chr1	19660221	19660492
chr1	19667988	19668386
chr1	19670863	19671138
chr1	19672620	19672816
chr1	19674058	19674689
chr1	19696883	19697618
chr1	19700980	19701297
chr1	19702435	19702883
chr1	19707829	19707949
chr1	19708884	19708998
chr1	19713652	19714015
chr1	19716693	19717014
chr1	19717204	19718231
chr1	19718261	19718324
chr1	19718597	19718938
chr1	19719392	19719593
chr1	19721892	19722514
chr1	19724085	19724301
chr1	19724652	19725362
chr1	19730341	19730584
chr1	19732420	19732664
chr1	19732697	19733028
chr1	19735891	19736110
chr1	19736897	19737186
chr1	19738123	19738441
chr1	19738592	19738804
chr1	19740152	19740353
chr1	19740775	19741368
chr1	19743216	19743398
chr1	19744818	19745239
chr1	19749719	19750080
chr1	19751401	19751725
chr1	19752738	19753196
chr1	19753200	19753630
chr1	19755577	19755830
chr1	19756536	19757396
chr1	19761202	19762207
chr1	19762490	19762927
chr1	19763153	19763714
chr1	19765911	19766286
chr1	19767007	19767282
chr1	19767636	19767862
chr1	19769114	19769308
chr1	19772313	19772598
chr1	19772976	19773304
chr1	19774554	19776087
chr1	19777297	19778193
chr1	19778952	19779150
chr1	19780247	19780650
chr1	19780994	19781778
chr1	19781877	19782324
chr1	19785233	19785590
chr1	19786144	19786505
chr1	19789390	19789555
chr1	19789720	19790179
chr1	19791275	19791599
chr1	19791710	19791847
chr1	19794406	19794550
chr1	19794823	19795316
chr1	19795326	19795345
chr1	19795706	19796664
chr1	19797867	19798067
chr1	19798653	19798965
chr1	19799813	19800086
chr1	19802736	19804235
chr1	19804324	19805314
chr1	19806374	19806629
chr1	19810352	19810952
chr1	19811002	19812686
chr1	19813504	19813960
chr1	19814165	19814554
chr1	19814772	19815118
chr1	19816639	19816857
chr1	19821983	19822264
chr1	19822912	19823242
chr1	19828810	19829067
chr1	19831538	19831992
chr1	19832016	19832862
chr1	19833204	19833385
chr1	19833903	19834151
chr1	19835295	19835785
chr1	19837606	19838072
chr1	19838095	19838108
chr1	19841911	19842074
chr1	19843525	19843643
chr1	19855036	19855283
chr1	19860180	19860533
chr1	19884300	19884559
chr1	19906240	19906779
chr1	19907397	19907787
chr1	19922905	19924341
chr1	19926781	19927044
chr1	19945158	19945360
chr1	19961470	19961661
chr1	19969875	19970290
chr1	19970292	19971866
chr1	19971892	19973309
chr1	19974130	19974464
chr1	19975246	19975382
chr1	19977001	19977162
chr1	19977530	19977987
chr1	19980171	19980642
chr1	19982690	19982983
chr1	19986196	19986686
chr1	19991167	19991533
chr1	19991577	19991837
chr1	19991902	19992778
chr1	20030319	20030657
chr1	20031011	20031511
chr1	20042004	20042466
chr1	20125784	20127114
chr1	20137774	20137993
chr1	20164447	20164739
chr1	20165756	20165898
chr1	20185414	20185773
chr1	20203819	20203990
chr1	20208568	20209443
chr1	20211483	20211908
chr1	20244589	20244818
chr1	20262623	20262861
chr1	20292523	20292629
chr1	20301330	20301641
chr1	20314856	20315493
chr1	20315850	20316270
chr1	20356994	20357144
chr1	20364534	20364770
chr1	20373655	20374020
chr1	20385033	20385337
chr1	20386359	20386718
chr1	20388383	20388735
chr1	20407480	20407928
chr1	20427422	20427827
chr1	20445919	20446310
chr1	20449058	20449326
chr1	20450282	20450515
chr1	20451085	20451233
chr1	20452648	20452849
chr1	20454274	20454421
chr1	20458506	20458629
chr1	20478613	20479231
chr1	20479364	20480953
chr1	20490931	20492761
chr1	20492772	20492797
chr1	20494533	20494689
chr1	20497784	20498300
chr1	20501394	20502118
chr1	20505362	20505999
chr1	20511869	20512122
chr1	20512238	20512727
chr1	20512851	20513105
chr1	20514323	20514594
chr1	20517879	20518269
chr1	20518925	20519231
chr1	20521468	20521978
chr1	20539407	20539795
chr1	20549642	20549980
chr1	20559901	20560258
chr1	20581982	20582513
chr1	20605177	20605419
chr1	20606034	20606352
chr1	20618209	20618553
chr1	20648305	20649014
chr1	20649660	20650061
chr1	20650107	20650312
chr1	20664185	20664285
chr1	20669683	20670551
chr1	20686068	20686385
chr1	20688403	20688571
chr1	20692582	20692824
chr1	20693425	20693993
chr1	20698463	20698650
chr1	20699684	20700017
chr1	20703453	20703740
chr1	20705808	20705944
chr1	20706650	20708054
chr1	20711289	20711709
chr1	20713373	20713624
chr1	20726594	20727431
chr1	20729529	20730137
chr1	20737779	20738032
chr1	20743333	20743548
chr1	20744002	20744802
chr1	20746335	20746617
chr1	20747710	20747798
chr1	20747952	20748711
chr1	20753043	20753200
chr1	20753342	20753816
chr1	20753822	20754180
chr1	20754183	20754334
chr1	20754351	20754423
chr1	20754452	20754517
chr1	20755011	20756327
chr1	20756718	20757222
chr1	20760646	20760792
chr1	20767312	20767600
chr1	20773002	20773237
chr1	20799612	20799922
chr1	20802979	20803126
chr1	20810656	20810906
chr1	20811795	20812395
chr1	20812584	20813412
chr1	20819785	20820034
chr1	20820275	20820769
chr1	20820781	20821045
chr1	20824062	20824313
chr1	20824417	20824732
chr1	20834248	20834911
chr1	20848861	20849206
chr1	20880171	20880313
chr1	20882346	20882469
chr1	20901701	20902080
chr1	20916185	20916284
chr1	20916314	20916409
chr1	20916940	20917192
chr1	20924211	20924470
chr1	20931219	20931435
chr1	20940195	20940305
chr1	20959704	20960694
chr1	20960964	20961336
chr1	20966682	20966958
chr1	20987346	20988564
chr1	21004932	21005579
chr1	21008983	21009568
chr1	21010805	21011177
chr1	21011651	21012256
chr1	21012321	21012494
chr1	21022912	21023738
chr1	21027182	21027372
chr1	21029057	21029279
chr1	21033477	21033627
chr1	21043802	21043900
chr1	21044003	21044871
chr1	21054600	21054718
chr1	21058039	21058463
chr1	21058475	21058982
chr1	21059164	21060165
chr1	21112657	21114665
chr1	21147951	21148364
chr1	21164092	21164517
chr1	21178263	21178694
chr1	21178994	21179310
chr1	21254776	21254894
chr1	21291124	21291783
chr1	21333702	21333796
chr1	21344813	21344951
chr1	21348796	21349127
chr1	21377760	21377987
chr1	21378694	21378791
chr1	21417669	21417885
chr1	21444145	21444398
chr1	21483663	21483822
chr1	21492265	21492458
chr1	21497937	21498037
chr1	21501263	21501444
chr1	21501799	21504000
chr1	21508835	21509038
chr1	21510621	21511158
chr1	21521671	21521918
chr1	21543454	21543598
chr1	21551887	21552025
chr1	21580526	21580670
[truncated: 205,235 more rows]
